# Supplementary material for: Protective effect of oxytocin on vincristine-induced gastrointestinal dysmotility in mice
Source: Front Pharmacol. 2024 Apr 9;15:1270612. doi: 10.3389/fphar.2024.1270612 (PMC11037254; doi:10.3389/fphar.2024.1270612)
Supplement: Supplementary file 1 [file DataSheet3.zip]

Archive with 4 entries (3 files):
- Fig 3 original data/
- Fig 3 original data/Fig 3A-D.xlsx
- Fig 3 original data/Fig 3E.xlsx
- Fig 3 original data/Fig 3F.xlsx
