# Supplementary material for: Protective effect of oxytocin on vincristine-induced gastrointestinal dysmotility in mice
Source: Front Pharmacol. 2024 Apr 9;15:1270612. doi: 10.3389/fphar.2024.1270612 (PMC11037254; doi:10.3389/fphar.2024.1270612)
Supplement: Supplementary file 1 [file DataSheet3.zip › Fig 3 original data/Fig 3A-D.xlsx]

## Sheet: Sheet1
	NS	OT	VCR	OT+VCR
1	1.1998	1	1.4091	1.4716
2	1.1409	1.175	1.3057	1.4016
3	1.0668	1.3199	1.1595	1.2465
4	1.0233	1.3956	1.0744	1.1192
5	1.0654	1.385	1.0227	1.0582
6	1.1586	1.288	0.9733	1
7	1.2603	1.1643	0.9527	1.1055
8	1.3636	1.0502	0.9674	1.2468
9	1.3498	0.9856	1.0045	1.3386
10	1.2688	0.9691	1.0864	1.3895
11	1.1763	0.9842	1.1598	1.4272
12	1.0907	1.0422	1.2384	1.4337
13	1.0271	1.1313	1.3276	1.4055
14	1	1.2654	1.3635	1.3456
15	0.977	1.488	1.3686	1.3094
16	1.0012	1.6251	1.282	1.2176
17	1.0601	1.643	1.2045	1.0764
18	1.1599	1.5903	1.1476	0.9815
19	1.2828	1.48	1.1041	0.963
20	1.4023	1.3449	1.0405	1.0029
21	1.408	1.1495	1.0118	1.0961
22	1.3073	1.0761	1	1.2406
23	1.1578	1.0662	1.013	1.357
24	1.0225	0.9993	1.0737	1.4084
25	0.9284	0.9737	1.1397	1.4615
26	0.9	1.0247	1.2043	1.4104
27	0.9177	1.0944	1.2309	1.3912
28	0.9957	1.143	1.243	1.365
29	1.1279	1.3692	1.2246	1.3583
30	1.3404	1.4831	1.2076	1.2882
31	1.4332	1.4765	1.1867	1.1986
32	1.441	1.3709	1.1677	1.0823
33	1.3867	1.1854	1.1508	0.9832
34	1.2297	1.0353	1.1056	1.0216
35	1.0727	0.9573	1.0361	1.1274
36	0.9712	0.9666	0.9972	1.1892
37	0.9108	0.9538	1.0053	1.2947
38	0.9149	1.0074	1.0698	1.4016
39	0.9596	1.154	1.1564	1.4548
40	1.0728	1.3017	1.2426	1.4311
41	1.2548	1.4457	1.2809	1.3692
42	1.4214	1.529	1.2878	1.3514
43	1.4587	1.5072	1.2334	1.3431
44	1.4243	1.3558	1.1536	1.3006
45	1.3209	1.2002	1.0552	1.2336
46	1.1653	1.1353	0.9857	1.2096
47	1.0785	1.0946	0.9515	1.1667
48	1.0197	1.0666	0.9396	1.1511
49	1.001	1.0408	0.9524	1.1019
50	0.9823	1.1392	1.0133	1.0943
51	1.0481	1.1593	1.1229	1.0873
52	1.2156	1.22	1.2405	1.1295
53	1.3793	1.2989	1.332	1.2244
54	1.4495	1.3407	1.3589	1.3302
55	1.4398	1.4377	1.3168	1.4077
56	1.3563	1.4498	1.2475	1.4153
57	1.2071	1.3622	1.1142	1.3952
58	1.0406	1.1958	1.0264	1.3447
59	1.0034	1.0976	0.978	1.2959
60	1.0207	1.0332	0.9564	1.2425
61	1.0271	1.0332	0.9552	1.2058
62	0.7448	0.7238	0.933	1.1815
63	0.4486	0.5032	0.9071	1.1551
64	0.3004	0.5293	0.9091	1.1551
65	0.2907	0.6347	0.9985	0.8188
66	0.4812	0.6844	1.1254	0.6502
67	0.686	0.7424	1.19	0.611
68	0.8088	0.984	1.32	0.6274
69	1.0203	1.4326	1.4893	0.6701
70	1.4916	2.0096	1.638	0.6901
71	1.9976	2.5075	1.741	0.9031
72	2.3579	2.8433	1.7903	1.6715
73	2.5706	3.0593	1.7852	2.0231
74	2.7463	3.16	1.7057	2.211
75	2.7941	3.2342	1.5374	2.3188
76	2.8173	3.2481	1.3366	2.3741
77	2.7944	3.1568	1.1743	2.372
78	2.6586	2.9031	1.0858	2.3111
79	2.5099	2.6608	1.0264	2.2051
80	2.3494	2.4693	0.9666	2.0253
81	2.1901	2.3836	0.9106	1.8311
82	2.0829	2.3904	0.8722	1.6389
83	1.8896	2.3524	0.8655	1.5152
84	1.5239	2.2275	0.9144	1.4283
85	1.4133	2.0709	1.0221	1.3376
86	1.4349	1.8594	1.1317	1.2083
87	1.267	1.6802	1.2289	1.1294
88	1.174	1.5261	1.3027	1.0526
89	1.1833	1.4386	1.3347	1.0502
90	1.1351	1.3082	1.3032	1.0456
91	1.0372	1.2632	1.2567	1.0245
92	0.9909	1.2946	1.2112	1.0245
93	1.057	1.2406	1.1858	1.0442
94	1.0533	1.1729	1.1508	1.0652
95	0.936	1.1415	1.0975	1.1494
96	0.8771	1.1691	1.0534	1.288
97	0.9642	1.2399	1.0229	1.4162
98	1.0183	1.292	1.052	1.51
99	0.9176	1.3682	1.0941	1.5024
100	0.8384	1.3914	1.1631	1.3793
101	0.8451	1.3667	1.2086	1.2502
102	0.8561	1.285	1.2008	1.1086
103	0.8115	1.1631	1.1379	1.0192
104	0.8191	1.0347	1.0753	1.016
105	0.9178	1.0251	1.0403	1.0392
106	0.9966	1.1453	1.0478	1.0915
107	0.977	1.2952	1.0658	1.1217
108	0.8968	1.4651	1.0741	1.1557
109	0.8083	1.4707	1.0798	1.2108
110	0.7403	1.3846	1.1184	1.2674
111	0.7906	1.3184	1.183	1.3367
112	0.9378	1.2906	1.2728	1.4238
113	1.038	1.3325	1.3488	1.4653
114	1.077	1.4628	1.3953	1.4626
115	1.0426	1.5867	1.3671	1.4278
116	0.9305	1.6749	1.239	1.3744
117	0.792	1.6816	1.1036	1.3447
118	0.7054	1.5349	1.0411	1.3282
119	0.8226	1.3785	1.0205	1.2927
120	0.9565	1.2005	0.9961	1.2294
121	1.0122	1.0482	0.9483	1.1971
122	1.0221	1.0641	0.9044	1.1793
123	0.9825	1.266	0.9125	1.2313
124	0.9033	1.4405	1.0001	1.2699
125	0.8804	1.5218	1.12	1.3247
126	0.9788	1.4683	1.2356	1.3535
127	1.0548	1.2617	1.2937	1.3502
128	1.0099	1.0381	1.2467	1.3502
129	0.8636	0.9174	1.2205	1.3839
130	0.7887	0.8688	1.1757	1.3665
131	0.8747	0.9212	1.1814	1.3112
132	1.0069	1.1919	1.1485	1.2115
133	1.0679	1.5365	1.1019	1.1766
134	1.034	1.7476	1.0229	1.1434
135	0.9228	1.7506	0.9571	1.0896
136	0.817	1.5295	0.9792	1.1649
137	0.8409	1.2777	1.0671	1.1995
138	0.9814	1.1074	1.1489	1.3095
139	1.0361	1.0494	1.1878	1.4209
140	0.9697	1.0975	1.1842	1.4865
141	0.8237	1.2755	1.1309	1.5311
142	0.7554	1.4175	1.077	1.5119
143	0.7953	1.5094	1.0496	1.4758
144	0.9464	1.5216	1.0294	1.4404
145	1.1091	1.4125	1.0192	1.3581
146	1.1493	1.1903	0.9993	1.2243
147	1.0265	1.0045	0.9712	1.094
148	0.8676	0.8987	1.0035	1.0328
149	0.7731	0.8772	1.0801	1.0285
150	0.7879	0.9434	1.1265	1.1595
