# Supplementary material for: Protective effect of oxytocin on vincristine-induced gastrointestinal dysmotility in mice
Source: Front Pharmacol. 2024 Apr 9;15:1270612. doi: 10.3389/fphar.2024.1270612 (PMC11037254; doi:10.3389/fphar.2024.1270612)
Supplement: Supplementary file 1 [file DataSheet3.zip › Fig 3 original data/Fig 3E.xlsx]

## Sheet: Sheet1
NS	OT	VCR	OT+VCR
0.265265	0.100565	0.129064	0.1082
0.219107	0.189384	0.0446286	0.395913
0.18107	0.157992	0.0425899	0.251269
0.213682	0.102246	0.0274373	0.275496
0.187512	0.31781	0.0598983	0.142983
0.127074		0.0169	0.16164
