# Supplementary material for: Protective effect of oxytocin on vincristine-induced gastrointestinal dysmotility in mice
Source: Front Pharmacol. 2024 Apr 9;15:1270612. doi: 10.3389/fphar.2024.1270612 (PMC11037254; doi:10.3389/fphar.2024.1270612)
Supplement: Supplementary file 1 [file DataSheet3.zip › Fig 3 original data/Fig 3F.xlsx]

## Sheet: Sheet1
NS	OT	VCR	OT+VCR
1.52737	1.13445	0.601413	1.5941
1.17409	0.882083	0.53546	0.930326
0.958988	1.97823	0.41723	0.924961
1.32336	0.817039	0.494264	0.839371
1.52208	1.05773	0.530227	0.844905
1.76716		0.419333	0.989681
