# Supplementary material for: Protective effect of oxytocin on vincristine-induced gastrointestinal dysmotility in mice
Source: Front Pharmacol. 2024 Apr 9;15:1270612. doi: 10.3389/fphar.2024.1270612 (PMC11037254; doi:10.3389/fphar.2024.1270612)
Supplement: Supplementary file 2 [file DataSheet8.zip]

Archive with 12 entries (8 files):
- Fig 8 original data/
- Fig 8 original data/Fig 8A/
- Fig 8 original data/Fig 8A/ERK.Tif
- Fig 8 original data/Fig 8A/Fig 8A.docx
- Fig 8 original data/Fig 8A/GAPDH.Tif
- Fig 8 original data/Fig 8A/P-ERK.Tif
- Fig 8 original data/Fig 8A/P-p38.Tif
- Fig 8 original data/Fig 8A/p38.Tif
- Fig 8 original data/Fig 8B/
- Fig 8 original data/Fig 8B/Fig 8B.xlsx
- Fig 8 original data/Fig 8C/
- Fig 8 original data/Fig 8C/Fig 8C.xlsx
