# Supplementary material for: Protective effect of oxytocin on vincristine-induced gastrointestinal dysmotility in mice
Source: Front Pharmacol. 2024 Apr 9;15:1270612. doi: 10.3389/fphar.2024.1270612 (PMC11037254; doi:10.3389/fphar.2024.1270612)
Supplement: Supplementary file 2 [file DataSheet8.zip › Fig 8 original data/Fig 8B/Fig 8B.xlsx]

## Sheet: Sheet1
NS	OT	VCR	OT+VCR
0.753776	0.321517	0.98168	0.601351
0.462774	0.598816	1.05769	0.784409
0.486701	0.686013	1.26658	0.86989
0.680567	0.949454	0.805346	0.614058
0.809031	0.528806	1.21836	0.590575
