# Supplementary material for: Protective effect of oxytocin on vincristine-induced gastrointestinal dysmotility in mice
Source: Front Pharmacol. 2024 Apr 9;15:1270612. doi: 10.3389/fphar.2024.1270612 (PMC11037254; doi:10.3389/fphar.2024.1270612)
Supplement: Supplementary file 2 [file DataSheet8.zip › Fig 8 original data/Fig 8C/Fig 8C.xlsx]

## Sheet: Sheet1
NS	OT	VCR	OT+VCR
0.219851	0.272979	1.04256	0.0972964
0.190606	0.202851	1.21351	0.42409
0.302321	0.352481	0.821319	0.830966
0.229625	0.473632	0.939726	0.485428
0.286678	0.261797	0.910176	0.212213
