# Supplementary material for: Protective effect of oxytocin on vincristine-induced gastrointestinal dysmotility in mice
Source: Front Pharmacol. 2024 Apr 9;15:1270612. doi: 10.3389/fphar.2024.1270612 (PMC11037254; doi:10.3389/fphar.2024.1270612)
Supplement: Supplementary file 3 [file DataSheet9.zip]

Archive with 2 entries (1 files):
- Fig S1 original data/
- Fig S1 original data/Fig S1.xlsx
