# Supplementary material for: Protective effect of oxytocin on vincristine-induced gastrointestinal dysmotility in mice
Source: Front Pharmacol. 2024 Apr 9;15:1270612. doi: 10.3389/fphar.2024.1270612 (PMC11037254; doi:10.3389/fphar.2024.1270612)
Supplement: Supplementary file 3 [file DataSheet9.zip › Fig S1 original data/Fig S1.xlsx]

## Sheet: Sheet1
NS	OT	VCR	OT+VCR
33	34.2	34.5	38
37	37.2	37.7	38.3
35.5	39.5	38.2	33.6
36.5	37.9	33	39.5
35.8	36.5	46.5	38
37	27.7	38.5	36.7
36	34.6	40.5	39
36.5	34.5	39.2	39.7
