# Supplementary material for: Protective effect of oxytocin on vincristine-induced gastrointestinal dysmotility in mice
Source: Front Pharmacol. 2024 Apr 9;15:1270612. doi: 10.3389/fphar.2024.1270612 (PMC11037254; doi:10.3389/fphar.2024.1270612)
Supplement: Supplementary file 4 [file DataSheet4.zip]

Archive with 31 entries (26 files):
- Fig 4 original data/
- Fig 4 original data/Fig 4A/
- Fig 4 original data/Fig 4A/NS-DAPI.tif
- Fig 4 original data/Fig 4A/NS-Merge.tif
- Fig 4 original data/Fig 4A/NS-β III Tubulin.tif
- Fig 4 original data/Fig 4A/OT+VCR-DAPI.tif
- Fig 4 original data/Fig 4A/OT+VCR-Merge.tif
- Fig 4 original data/Fig 4A/OT+VCR-β III Tubulin.tif
- Fig 4 original data/Fig 4A/OT-DAPI.tif
- Fig 4 original data/Fig 4A/OT-Merge.tif
- Fig 4 original data/Fig 4A/OT-β III Tubulin.tif
- Fig 4 original data/Fig 4A/VCR-DAPI.tif
- Fig 4 original data/Fig 4A/VCR-Merge.tif
- Fig 4 original data/Fig 4A/VCR-β III Tubulin.tif
- Fig 4 original data/Fig 4B/
- Fig 4 original data/Fig 4B/Fig 4B.xlsx
- Fig 4 original data/Fig 4C/
- Fig 4 original data/Fig 4C/NS-DAPI.tif
- Fig 4 original data/Fig 4C/NS-Merge.tif
- Fig 4 original data/Fig 4C/NS-NeuN.tif
- Fig 4 original data/Fig 4C/OT+VCR-DAPI.tif
- Fig 4 original data/Fig 4C/OT+VCR-Merge.tif
- Fig 4 original data/Fig 4C/OT+VCR-NeuN.tif
- Fig 4 original data/Fig 4C/OT-DAPI.tif
- Fig 4 original data/Fig 4C/OT-Merge.tif
- Fig 4 original data/Fig 4C/OT-NeuN.tif
- Fig 4 original data/Fig 4C/VCR-DAPI.tif
- Fig 4 original data/Fig 4C/VCR-Merge.tif
- Fig 4 original data/Fig 4C/VCR-NeuN.tif
- Fig 4 original data/Fig 4D/
- Fig 4 original data/Fig 4D/Fig 4D.xlsx
