# Supplementary material for: Protective effect of oxytocin on vincristine-induced gastrointestinal dysmotility in mice
Source: Front Pharmacol. 2024 Apr 9;15:1270612. doi: 10.3389/fphar.2024.1270612 (PMC11037254; doi:10.3389/fphar.2024.1270612)
Supplement: Supplementary file 4 [file DataSheet4.zip › Fig 4 original data/Fig 4B/Fig 4B.xlsx]

## Sheet: Sheet1
NS	OT	VCR	OT+VCR
17	14.2727	8.2	8.11111
12.6667	7.81818	6.4375	13.4444
10.5	7.66667	3.30769	8.7
10.7143	12	3.07692	14.1429
14.2857	11.1111	6.54545	7.875
