# Supplementary material for: Protective effect of oxytocin on vincristine-induced gastrointestinal dysmotility in mice
Source: Front Pharmacol. 2024 Apr 9;15:1270612. doi: 10.3389/fphar.2024.1270612 (PMC11037254; doi:10.3389/fphar.2024.1270612)
Supplement: Supplementary file 4 [file DataSheet4.zip › Fig 4 original data/Fig 4D/Fig 4D.xlsx]

## Sheet: Sheet1
NS	OT	VCR	OT+VCR
51.1	58.5	24.6	47.1
39.875	47.8	26.6	41.9
49.8	41.1	27.5	32.8
40.25	50.6667	27	24.7
62.3	42.7	37.9	38.5
38.2	46.6	28.2	38.9
43.8	46.2	33.4	38.1
44.1	37.5556	31	43.4
		25.8
