# Supplementary material for: Protective effect of oxytocin on vincristine-induced gastrointestinal dysmotility in mice
Source: Front Pharmacol. 2024 Apr 9;15:1270612. doi: 10.3389/fphar.2024.1270612 (PMC11037254; doi:10.3389/fphar.2024.1270612)
Supplement: Supplementary file 5 [file DataSheet10.zip › Fig S2 original data/Fig S2A-D.xlsx]

## Sheet: Sheet1
	NS	OT	VCR	OT+VCR
1	0.6836	0.6912	0.6021	0.5774
2	0.698	0.7462	0.6444	0.6505
3	0.7287	0.8368	0.6905	0.808
4	0.8071	0.925	0.7349	1.0152
5	0.947	1.046	0.8037	1.1221
6	1.1618	1.1684	0.8803	1.1433
7	1.3176	1.2525	0.9784	1.065
8	1.425	1.2572	1.0675	0.8476
9	1.3541	1.2738	1.1221	0.7259
10	1.2446	1.2447	1.1014	0.7161
11	1.2041	1.2018	0.9616	0.7075
12	1.1354	1.0108	0.8829	0.6902
13	1.1096	0.842	0.867	0.6878
14	1.0324	0.7216	0.9052	0.6965
15	0.9103	0.6645	0.8682	0.6942
16	0.8268	0.6385	0.7921	0.65
17	0.7739	0.636	0.6777	0.6199
18	0.7095	0.6543	0.6093	0.6195
19	0.6482	0.6921	0.5954	0.623
20	0.6957	0.7993	0.5856	0.6408
21	0.8426	0.8777	0.5956	0.8018
22	1.01	0.954	0.6098	1.0127
23	1.153	1.0348	0.6141	1.1351
24	1.2347	1.0658	0.6241	1.181
25	1.2304	1.1484	0.6622	1.0515
26	1.247	1.1585	0.7391	0.7618
27	1.327	1.0782	0.8621	0.7112
28	1.3943	0.9153	0.9464	0.7264
29	1.3134	0.8178	1.0703	0.7229
30	1.1269	0.7673	1.1603	0.701
31	1.0186	0.7088	1.2095	0.6715
32	0.897	0.7114	1.2018	0.6299
33	0.8081	0.7165	1.1827	0.6115
34	0.7513	0.7287	1.1279	0.6195
35	0.7062	0.7975	0.9436	0.6198
36	0.7553	0.8867	0.7434	0.6048
37	0.8464	0.9492	0.6496	0.6104
38	0.9238	0.966	0.6017	0.6278
39	0.9977	1.0267	0.5884	0.738
40	1.0571	1.0793	0.6131	0.9101
41	1.1462	1.1355	0.6586	1.0735
42	1.1991	1.052	0.7574	1.1855
43	1.1732	0.9721	0.885	1.1842
44	1.1655	0.867	1.0116	0.9685
45	1.1713	0.7677	1.1059	0.8118
46	1.2007	0.7171	1.148	0.7652
47	1.1412	0.7235	1.2235	0.7596
48	1.005	0.7334	1.2294	0.7671
49	0.8595	0.7634	1.1184	0.7467
50	0.7256	0.8159	0.9382	0.6653
51	0.6604	0.9087	0.7679	0.5888
52	0.7129	1.004	0.6603	0.576
53	0.8854	1.1187	0.6106	0.5973
54	0.9871	1.2419	0.5898	0.6085
55	1.02	1.295	0.5874	0.5945
56	1.0557	1.1427	0.6148	0.5782
57	1.129	0.8994	0.7248	0.6314
58	1.2265	0.7037	0.9024	0.8483
59	1.2814	0.6343	1.0805	1.0577
60	1.2822	0.6308	1.2363	1.2032
61	1.1942	0.6608	1.3047	1.2882
62	1.1014	0.6832	1.2612	1.119
63	1.0728	0.6789	1.1478	0.9078
64	1.0027	0.6959	0.9456	0.7753
65	0.9512	0.7448	0.8272	0.7418
66	0.8535	0.8131	0.8164	0.7214
67	0.7484	0.9411	0.8251	0.6725
68	0.6945	1.0373	0.7942	0.6323
69	0.7102	1.1834	0.7381	0.5945
70	0.8	1.2791	0.6841	0.5818
71	0.9003	1.227	0.6536	0.5726
72	1.0226	1.1078	0.6676	0.5636
73	1.113	0.8704	0.7034	0.5669
74	1.1751	0.6849	0.8273	0.59
75	1.2064	0.6234	0.9997	0.6295
76	1.2506	0.6357	1.1591	0.7551
77	1.2504	0.6727	1.2495	0.9494
78	1.1945	0.7297	1.2564	1.1162
79	1.0258	0.7678	1.2184	1.1871
80	0.9493	0.8155	1.0681	1.1107
81	0.9917	0.8555	0.886	0.9538
82	0.9672	0.8916	0.7536	0.8311
83	0.8907	0.9004	0.6701	0.7541
84	0.7765	0.9395	0.6649	0.6798
85	0.695	0.9837	0.6552	0.6239
86	0.7044	1.0089	0.7416	0.6006
87	0.8308	0.9259	0.8389	0.5845
88	1.0476	0.8801	0.8943	0.5861
89	1.2444	0.8115	0.8974	0.5861
90	1.302	0.8379	0.8939	0.5628
91	1.3535	0.8419	0.9767	0.5553
92	1.3945	0.8162	1.0832	0.5942
93	1.4326	0.8097	1.1685	0.7104
94	1.4084	0.7227	1.2065	0.8828
95	1.2999	0.7206	1.098	1.0483
96	1.2286	0.8121	0.9302	1.1581
97	1.1072	0.9876	0.8425	1.1698
98	0.9213	1.0915	0.7632	0.9997
99	0.7384	1.1395	0.7308	0.8064
100	0.6326	1.0988	0.7294	0.7065
101	0.6303	0.9769	0.7103	0.6536
102	0.7184	0.8889	0.7243	0.6353
103	0.8295	0.7756	0.7474	0.6332
104	0.8839	0.6423	0.8048	0.61
105	0.8851	0.5953	0.8727	0.5848
106	0.9358	0.6074	0.9376	0.5563
107	1.0436	0.6496	0.9323	0.5458
108	1.1779	0.6929	0.941	0.5628
109	1.2897	0.7815	1.0365	0.5814
110	1.3233	0.8969	1.1598	0.6627
111	1.2831	1.0281	1.2479	0.8471
112	1.2354	1.0961	1.1869	1.0119
113	1.1343	1.1647	1.0102	1.1284
114	1.0546	1.2118	0.9027	1.1111
115	0.9556	1.1796	0.8586	0.9081
116	0.8939	1.07	0.7909	0.6867
117	0.8478	0.9299	0.6952	0.6538
118	0.8216	0.7482	0.6405	0.6623
119	0.789	0.6629	0.6245	0.6439
120	0.8473	0.6088	0.6204	0.6146
