# Supplementary material for: Protective effect of oxytocin on vincristine-induced gastrointestinal dysmotility in mice
Source: Front Pharmacol. 2024 Apr 9;15:1270612. doi: 10.3389/fphar.2024.1270612 (PMC11037254; doi:10.3389/fphar.2024.1270612)
Supplement: Supplementary file 5 [file DataSheet10.zip › Fig S2 original data/Fig S2E.xlsx]

## Sheet: Sheet1
NS	OT	VCR	OT+VCR
0.646667	0.467833	0.529	1.149
0.5445	0.741	0.591833	0.749833
0.842333	1.1265	0.483333	0.5745
0.975667	0.869167	1.06467	0.617667
0.686833	0.472667	0.9665	0.715833
0.600667		0.818833	0.578833
