# Supplementary material for: Protective effect of oxytocin on vincristine-induced gastrointestinal dysmotility in mice
Source: Front Pharmacol. 2024 Apr 9;15:1270612. doi: 10.3389/fphar.2024.1270612 (PMC11037254; doi:10.3389/fphar.2024.1270612)
Supplement: Supplementary file 6 [file DataSheet6.zip]

Archive with 20 entries (17 files):
- Fig 6 original data/
- Fig 6 original data/Fig 6A/
- Fig 6 original data/Fig 6A/NS-ChAT.tif
- Fig 6 original data/Fig 6A/NS-DAPI.tif
- Fig 6 original data/Fig 6A/NS-Merge.tif
- Fig 6 original data/Fig 6A/NS-β III Tubulin.tif
- Fig 6 original data/Fig 6A/OT+VCR-ChAT.tif
- Fig 6 original data/Fig 6A/OT+VCR-DAPI.tif
- Fig 6 original data/Fig 6A/OT+VCR-Merge.tif
- Fig 6 original data/Fig 6A/OT+VCR-β III Tubulin.tif
- Fig 6 original data/Fig 6A/OT-ChAT.tif
- Fig 6 original data/Fig 6A/OT-DAPI.tif
- Fig 6 original data/Fig 6A/OT-Merge.tif
- Fig 6 original data/Fig 6A/OT-β III Tubulin.tif
- Fig 6 original data/Fig 6A/VCR-ChAT.tif
- Fig 6 original data/Fig 6A/VCR-DAPI.tif
- Fig 6 original data/Fig 6A/VCR-Merge.tif
- Fig 6 original data/Fig 6A/VCR-β III Tubulin.tif
- Fig 6 original data/Fig 6B/
- Fig 6 original data/Fig 6B/Fig 6B.xlsx
