# Supplementary material for: Protective effect of oxytocin on vincristine-induced gastrointestinal dysmotility in mice
Source: Front Pharmacol. 2024 Apr 9;15:1270612. doi: 10.3389/fphar.2024.1270612 (PMC11037254; doi:10.3389/fphar.2024.1270612)
Supplement: Supplementary file 6 [file DataSheet6.zip › Fig 6 original data/Fig 6B/Fig 6B.xlsx]

## Sheet: Sheet1
NS	OT	VCR	OT+VCR
32.6667	33.5	21.8571	27.4
32.875	31.8	15.6667	41.2
34.25	32.3333	18	25.75
37.125		28.8
39
