# Supplementary material for: Protective effect of oxytocin on vincristine-induced gastrointestinal dysmotility in mice
Source: Front Pharmacol. 2024 Apr 9;15:1270612. doi: 10.3389/fphar.2024.1270612 (PMC11037254; doi:10.3389/fphar.2024.1270612)
Supplement: Supplementary file 7 [file DataSheet2.zip]

Archive with 14 entries (8 files):
- Fig 2 original data/
- Fig 2 original data/Fig 2A/
- Fig 2 original data/Fig 2A/Fig 2A.xlsx
- Fig 2 original data/Fig 2B/
- Fig 2 original data/Fig 2B/NS.jpg
- Fig 2 original data/Fig 2B/OT+VCR.jpg
- Fig 2 original data/Fig 2B/OT.jpg
- Fig 2 original data/Fig 2B/VCR.jpg
- Fig 2 original data/Fig 2C/
- Fig 2 original data/Fig 2C/Fig 2C.xlsx
- Fig 2 original data/Fig 2D/
- Fig 2 original data/Fig 2D/Fig 2D.xlsx
- Fig 2 original data/Fig 2E/
- Fig 2 original data/Fig 2E/Fig 2E.xlsx
