# Supplementary material for: Protective effect of oxytocin on vincristine-induced gastrointestinal dysmotility in mice
Source: Front Pharmacol. 2024 Apr 9;15:1270612. doi: 10.3389/fphar.2024.1270612 (PMC11037254; doi:10.3389/fphar.2024.1270612)
Supplement: Supplementary file 7 [file DataSheet2.zip › Fig 2 original data/Fig 2A/Fig 2A.xlsx]

## Sheet: Sheet1
NS	OT	VCR	OT+VCR
2.13	1.93	4.12	2.93
1.97	1.38	6.48	3.07
3.73	1.88	3	1.77
1.65	1.9	4.7	2.4
1.1	2.42	5.53	2.87
1.73	1.5		3.57
