# Supplementary material for: Protective effect of oxytocin on vincristine-induced gastrointestinal dysmotility in mice
Source: Front Pharmacol. 2024 Apr 9;15:1270612. doi: 10.3389/fphar.2024.1270612 (PMC11037254; doi:10.3389/fphar.2024.1270612)
Supplement: Supplementary file 7 [file DataSheet2.zip › Fig 2 original data/Fig 2C/Fig 2C.xlsx]

## Sheet: Sheet1
NS	OT	VCR	OT+VCR
0.636364	0.701754	0.492754	0.578947
0.554054	0.38172	0.411141	0.8094
0.704225	0.822785	0.204188	0.625
0.482192	0.744063	0.469697	0.521519
0.782123	0.410959	0.268817	0.410526
0.594595	0.891697	0.4	0.384196
0.708333	0.433526	0.476543	0.461539
0.553425	0.391304	0.216837	0.390428
