# Supplementary material for: Protective effect of oxytocin on vincristine-induced gastrointestinal dysmotility in mice
Source: Front Pharmacol. 2024 Apr 9;15:1270612. doi: 10.3389/fphar.2024.1270612 (PMC11037254; doi:10.3389/fphar.2024.1270612)
Supplement: Supplementary file 7 [file DataSheet2.zip › Fig 2 original data/Fig 2D/Fig 2D.xlsx]

## Sheet: Sheet1
NS	OT	VCR	OT+VCR
4.67	2.33	5.33	4.87
2.17	2.75	9.5	7.33
3	2.33	4.67	1.83
1.95	1	4.5	1.82
3.92	1.87	6.4	3.42
2.08	4.67	6.87	1.03
0.97	1.97	7.28	2.2
1.93	1.53		3.87
	2.97
