# Supplementary material for: Protective effect of oxytocin on vincristine-induced gastrointestinal dysmotility in mice
Source: Front Pharmacol. 2024 Apr 9;15:1270612. doi: 10.3389/fphar.2024.1270612 (PMC11037254; doi:10.3389/fphar.2024.1270612)
Supplement: Supplementary file 7 [file DataSheet2.zip › Fig 2 original data/Fig 2E/Fig 2E.xlsx]

## Sheet: Sheet1
NS	VCR
11.1564	71.2561
33.5406	67.6851
14.1293	40.3167
19.504	25.5224
11.2304
14.3781
