# Supplementary material for: Protective effect of oxytocin on vincristine-induced gastrointestinal dysmotility in mice
Source: Front Pharmacol. 2024 Apr 9;15:1270612. doi: 10.3389/fphar.2024.1270612 (PMC11037254; doi:10.3389/fphar.2024.1270612)
Supplement: Supplementary file 8 [file DataSheet5.zip › Fig 5 original data/Fig 5B/Fig 5B.xlsx]

## Sheet: Sheet1
NS	OT	VCR	OT+VCR
25.8333	26.2	18.6667	25.3333
18.8571	18	18.625	19.5714
18.2857	19.4286	9.5	20
25.375	25.75	13.625	18.75
19.375	24.25	17.5	22.375
22.625	17.2	19.25
22.75
