# Supplementary material for: Protective effect of oxytocin on vincristine-induced gastrointestinal dysmotility in mice
Source: Front Pharmacol. 2024 Apr 9;15:1270612. doi: 10.3389/fphar.2024.1270612 (PMC11037254; doi:10.3389/fphar.2024.1270612)
Supplement: Supplementary file 9 [file DataSheet7.zip]

Archive with 28 entries (20 files):
- Fig 7 original data/
- Fig 7 original data/Fig 7A/
- Fig 7 original data/Fig 7A/Fig 7A.xlsx
- Fig 7 original data/Fig 7B/
- Fig 7 original data/Fig 7B/Fig 7B.xlsx
- Fig 7 original data/Fig 7C/
- Fig 7 original data/Fig 7C/Fig 7C.xlsx
- Fig 7 original data/Fig 7D/
- Fig 7 original data/Fig 7D/Fig 7D.docx
- Fig 7 original data/Fig 7D/GAPDH.Tif
- Fig 7 original data/Fig 7D/Nrf2.Tif
- Fig 7 original data/Fig 7E/
- Fig 7 original data/Fig 7E/Fig 7E.xlsx
- Fig 7 original data/Fig 7F/
- Fig 7 original data/Fig 7F/NS-DAPI.tif
- Fig 7 original data/Fig 7F/NS-DHE.tif
- Fig 7 original data/Fig 7F/NS-Merge.tif
- Fig 7 original data/Fig 7F/OT+VCR-DAPI.tif
- Fig 7 original data/Fig 7F/OT+VCR-DHE.tif
- Fig 7 original data/Fig 7F/OT+VCR-Merge.tif
- Fig 7 original data/Fig 7F/OT-DAPI.tif
- Fig 7 original data/Fig 7F/OT-DHE.tif
- Fig 7 original data/Fig 7F/OT-Merge.tif
- Fig 7 original data/Fig 7F/VCR-DAPI.tif
- Fig 7 original data/Fig 7F/VCR-DHE.tif
- Fig 7 original data/Fig 7F/VCR-Merge.tif
- Fig 7 original data/Fig 7G/
- Fig 7 original data/Fig 7G/Fig 7G.xlsx
