# Supplementary material for: Protective effect of oxytocin on vincristine-induced gastrointestinal dysmotility in mice
Source: Front Pharmacol. 2024 Apr 9;15:1270612. doi: 10.3389/fphar.2024.1270612 (PMC11037254; doi:10.3389/fphar.2024.1270612)
Supplement: Supplementary file 9 [file DataSheet7.zip › Fig 7 original data/Fig 7A/Fig 7A.xlsx]

## Sheet: Sheet1
NS	OT	VCR	OT+VCR
27.922	22.3272	12.2308	19.7546
28.3081	22.6059	16.9763	24.6807
16.603	30.1399	13.2566	27.8555
19.5944	16.8463	16.9113	39.1212
28.6682	14.1155	10.4504	11.9401
28.8338	14.9309	14.8166
