# Supplementary material for: Protective effect of oxytocin on vincristine-induced gastrointestinal dysmotility in mice
Source: Front Pharmacol. 2024 Apr 9;15:1270612. doi: 10.3389/fphar.2024.1270612 (PMC11037254; doi:10.3389/fphar.2024.1270612)
Supplement: Supplementary file 9 [file DataSheet7.zip › Fig 7 original data/Fig 7B/Fig 7B.xlsx]

## Sheet: Sheet1
NS	OT	VCR	OT+VCR
19.7382	23.5507	4.37938	17.4896
18.7127	27.887	9.11086	30.2423
7.80226	24.2345	6.35834	30.1283
13.0942	27.5727	3.94855	42.2426
19.5231	32.2235	4.65716	36.3779
32.8362	21.1405	10.1914	32.4593
