# Supplementary material for: Protective effect of oxytocin on vincristine-induced gastrointestinal dysmotility in mice
Source: Front Pharmacol. 2024 Apr 9;15:1270612. doi: 10.3389/fphar.2024.1270612 (PMC11037254; doi:10.3389/fphar.2024.1270612)
Supplement: Supplementary file 9 [file DataSheet7.zip › Fig 7 original data/Fig 7C/Fig 7C.xlsx]

## Sheet: Sheet1
NS	OT	VCR	OT+VCR
0.0374572	0.0922115	0.0471455	0.059009
0.0672257	0.0804256	0.028197	0.0654217
0.0528847	0.0447154	0.016407	0.0602853
0.0737507	0.0505065	0.0125388	0.0465673
0.0588135	0.0739249	0.0202642
0.0508924	0.0540373	0.0162826
0.0389283
