# Supplementary material for: Protective effect of oxytocin on vincristine-induced gastrointestinal dysmotility in mice
Source: Front Pharmacol. 2024 Apr 9;15:1270612. doi: 10.3389/fphar.2024.1270612 (PMC11037254; doi:10.3389/fphar.2024.1270612)
Supplement: Supplementary file 9 [file DataSheet7.zip › Fig 7 original data/Fig 7E/Fig 7E.xlsx]

## Sheet: Sheet1
NS	OT	VCR	OT+VCR
0.620384	0.769144	0.555517	0.676797
0.71924	0.79583	0.614679	0.945853
0.811091	0.665053	0.425723	0.617267
0.967722	0.874204	0.481189	0.866919
