# Supplementary material for: Protective effect of oxytocin on vincristine-induced gastrointestinal dysmotility in mice
Source: Front Pharmacol. 2024 Apr 9;15:1270612. doi: 10.3389/fphar.2024.1270612 (PMC11037254; doi:10.3389/fphar.2024.1270612)
Supplement: Supplementary file 9 [file DataSheet7.zip › Fig 7 original data/Fig 7G/Fig 7G.xlsx]

## Sheet: Sheet1
NS	OT	VCR	OT+VCR
60.6783	54.318	92.826	43.5157
46.681	58.3033	131.215	60.6783
53.416	70.5275	93.9353	31.954
		80.4473	57.1577
